# Supplementary material for: Crowding for Confinement: Reversible Isomerization of First-Generation Donor-Acceptor Stenhouse Adduct Derivatives in Water Modulated by Thermoresponsive Dendritic Macromolecules
Source: Molecules. 2024 Oct 26;29(21):5055. doi: 10.3390/molecules29215055 (PMC11547267; doi:10.3390/molecules29215055)
Supplement: Supplementary file 1 [file molecules-29-05055-s001.zip]

Archive with 1 entries (1 files):
- molecules-3191590-supplementary.pdf
